# Supplementary material for: Sherlock-Genome: an R Shiny application for genomic analysis and visualization
Source: BMC Genomics. 2025 Jan 16;26:44. doi: 10.1186/s12864-024-11147-8 (PMC11740398; doi:10.1186/s12864-024-11147-8)
Supplement: Supplementary file 1 — Supplementary Material 1 Supplementary Table 1. Module breakdown within Sherlock-Genome and comparison to cBioPortal. Module categories and the specific modules that correspond to a respective category, along with a brief description of the module’s purpose. [file 12864_2024_11147_MOESM1_ESM.xlsx]

## Sheet: Supplementary Table 1
Supplementary Table 1. Module breakdown within Sherlock-Genome and comparison to cBioPortal. Module categories and the specific modules that correspond to a respective category, along with a brief description of the module’s purpose.
Module Category	Applicable Modules	Purpose of Module	Major Visualizaitons	Example Cancer Genomic Pipeline Involved	Functions included in cBioPortal
Study Summary and Data QC	Study Overview	Brief summary of the selected selected project	-	-	Partially
	Manifest Information	View or inspect sample and subject level data	inspectdf R package-generated plots to explore categorical and/or numeric data	-	No
	NGSpurity	Explore NGSpurity pipeline outputs to investigate tumor purity, ploidy, and clonality	inspectdf R package-generated plots to explore categorical and/or numeric data; SCNA, Clustering, and Battenberg profile plots	NGSpurity, Battenberg, DPClust, CCUBE	No
Summary of Major Genomic Alterations	Mutations	Analyze and visualize mutation annotations	Mutation summary, TMB plot to compare against TCGA cohorts, Lollipop plot	MAFtools	Partially
	SCNA	Explore somatic copy number alterations (SCNAs)	Clustering heatmap, GISTIC amplifcation and deletion qplots	Gistic2	No
	SV	Investigate structural variations (SV) alongside copy number alterations	ReConPlot	ReConPlot	No
Reports of Advanced Genomic Analyses	Mutational Signatures	Examine clustered mutation events	rainfall plot for each sample displaying mutation distributions across genomic coordinates	SigProfilerCluster	No
	Genomic Landscape	Explore the genomic landscape of mutations, SCNAs, and SVs	circos plot built using the genomePlot function, displaying somatic variants across the genome	Signature Tools Lib	No
	Clonal Evolution	Investigate the timing of somatic mutations relative to clonal and subclonal copy number states and calculate the relative timing of copy number gains	timing annotated VAF and copy number plot generated using the plotSample function	mutationTimeR	No
Summary of Integrative Analyses	Survival Analysis	Conduct a survival analysis stratified by the status of genomic alterations	Kaplan-Meier survival curve	-	Yes
	Integrative Analysis	Perform comprehensive integrative analyses among genomic alterations and clinical variables	Volcano Plot (enrichment analysis), Bar plot (Fisher test), ggstatsplot plots (association testing),Concoplot, Genomic Features Wordcloud	-	Partially
